# Supplementary material for: NAMPT overexpression alleviates alcohol-induced hepatic steatosis in mice
Source: PLoS One. 2019 Feb 22;14(2):e0212523. doi: 10.1371/journal.pone.0212523 (PMC6386387; doi:10.1371/journal.pone.0212523)
Supplement: S1 File — (XLSX) [file pone.0212523.s001.xlsx]

## Sheet: Fig.1
	Fig. 1A	Relative Nampt mRNA levels
		vehicle	EtOH
		1.09407	0.665068
		0.840189	0.846958
		0.893988	0.381528
		1.17176	0.776807
	Fig. 1B	Relative NAMPT protein levels (desitometric analysis)
		Vehicle	EtOH
		0.878595	0.648499
		0.951008	0.598632
		1.1704	0.646166
	Fig.1C	Intracellular NAD+ levels (pmol/mg protein)
		vehicle	EtOH
		154.343	104.439
		134.408	98.8199
		141.822	88.0982
	Fig. 1D	IntracellularTG (mg/g protein)
		vehicle	EtOH
		12.0343	16.0051
		9.67794	16.4822
		10.1168	14.1944

## Sheet: Fig.2
	Fig. 2B	Relative NAMPT protein levels (desitometric analysis)
		Vehicle		EtOH
		Ad-GFP	Ad-NAMPT	Ad-GFP	Ad-NAMPT
		1.23309	6.69152	0.760406	5.47819
		0.853311	6.86882	1.16566	5.03302
		0.91361	7.42831	0.799383	5.29799
	Fig.2C	Intracellular NAD+ levels (pmol/mg protein)
		Vehicle		EtOH
		Ctrl-GFP	Ctrl-NAMPT	EtOH-GFP	EtOH-NAMPT
		118.365	236.987	86.3265	146.988
		92.2654	181.696	85.3214	194.349
		106.369	249.366	59.3259	159.984
	Fig.2D	Intracellular TG (mg/g protein)
		Vehicle		EtOH
		GFP	NAMPT	GFP	NAMPT
		13.1659	12.2269	19.5489	15.3264
		11.0598	10.1268	18.3648	13.5654
		9.6564	8.3543	15.8248	15.8654

## Sheet: Fig.3
	Fig. 3B	Relative NAMPT protein levels (desitometric analysis)
		Pair-fed	EtOH-fed
		1.13672	0.488002
		0.933897	0.571949
		0.929379	0.647751
	Fig. 3C	Hepatic NAD (pmol/mg tissue)
		Pair-fed	EtOH-fed
		551.11	436.811
		554.345	405.784
		442.888	454.244
		696.089	342.74
		502.699	329.346
	Fig. 3D	Hepatic NADH (pmol/mg tissue)
		Pair-fed	EtOH-fed
		159.499	201.707
		127.171	298.147
		128.078	195.272
		135.344	232.377
		98.3164	124.917
	Fig. 3E	Serum ALT (IU/L)
		Pair-fed	EtOH-fed
		51.5232	109.381
		41.6484	99.6512
		44.6224	60.1502
		31.6383	48.9412
		24.6698	84.6032
	Fig. 3F	serum AST (IU/L)
		Pair-fed	EtOH-fed
		87.0464	221.562
		73.2968	177.343
		80.4448	90.3004
		54.5764	117.882
		59.3396	169.206
	Fig. 3G	Hepatic TG (mg/g tissue)
		Pair-fed	EtOH-fed
		22.8236	67.6735
		22.161	74.064
		28.031	47.4894
		25.5791	38.5862
		22.5196	47.7001
	Fig. 3H	Hepatic TC (mg/g tissue)
		Pair-fed	EtOH-fed
		7.70506	7.75896
		6.73235	8.55927
		7.92109	8.29514
		8.23334	9.09989
		7.05471	7.81662
	Fig. 3I	Serum TG (mg/dL)
		Pair-fed	EtOH-fed
		87.3286	175.342
		103.77	149.731
		90.3595	98.6551
		100.333	151.734
		87.2588	124.731
	Fig. 3J	Serum TC (mg/dL)
		Pair-fed	EtOH-fed
		82.5896	76.6612
		70.3424	73.118
		58.1588	73.0728
		80.9264	92.4936
		61.896	102.77

## Sheet: Fig. 4
	Fig. 4B	Relative NAMPT protein levels (desitometric analysis)
		Vehicle		EtOH
		Ad-GFP	Ad-NAMPT	Ad-GFP	Ad-NAMPT
		1.05734	3.81211	1.14899	2.66112
		1.07944	3.09629	0.646577	3.23567
		0.863212	2.94414	0.851742	3.29568
	Fig. 4C	Hepatic NAD (pmol/mg tissue)
		Pair-fed		EtOH-fed
		GFP	NAMPT	GFP	NAMPT
		690.758	815.571	409.657	813.972
		531.665	718.045	322.892	479.448
		516.08	610.915	552.255	708.147
		482.37	548.588	489.535	716.402
		573.314	727.896	420.775	372.891
		431.608	611.482	362.011	542.513
	Fig. 4D	Hepatic NADH (pmol/mg tissue)
		Pair-fed		EtOH-fed
		Ad-GFP	Ad-NAMPT	Ad-GFP	Ad-NAMPT
		106.658	163.94	211.984	193.993
		107.005	143.87	266.729	112.749
		126.005	118.025	275.96	226.855
		162.38	125.111	186.546	213.965
		88.8452	93.2872	151.977	296.326
		110.365	123.366	211.366	213.365
	Fig. 4E	Hepatic TG (mg/g tissue)
		Pair-fed		EtOH-fed
		Ad-GFP	Ad-Nampt	Ad-GFP	Ad-Nampt
		16.5196	17.6659	52.5482	37.3986
		18.037	17.9212	40.5968	23.5879
		25.8834	30.4754	39.3751	29.6584
		28.9433	13.504	36.0393	30.8456
		16.876	15.4294	32.2651	30.5987
	Fig. 4F	Serum TG (mg/dL)
		Pair-fed		EtOH-fed
		Ad-GFP	Ad-NAMPT	Ad-GFP	Ad-NAMPT
		97.1988	93.0809	101.889	114.929
		66.7413	78.2105	133.472	142.689
		131.678	103.665	124.225	153.587
		69.7154	74.6645	155.14	91.0219
		99.3722	88.5054	128.039	132.773
	Fig. 4I	Serum ALT (IU/L)
		Pair-fed		EtOH-fed
		GFP	NAMPT	GFP	NAMPT
		23.1888	28.6236	52.7145	50.6801
		25.383	24.759	46.0725	30.1694
		22.4888	27.3512	78.7302	37.7701
		31.5283	13.6398	40.7521	32.057
		17.7419	28.4736	69.04	37.8038
	Fig. 4J	Serum AST (IU/L)
		Pair-fed		EtOH-fed
		GFP	NAMPT	GFP	NAMPT
		46.1657	43.017	79.3941	51.6153
		38.3059	43.6811	75.3973	81.4507
		34.5463	55.6524	118.16	53.5659
		40.2623	47.8408	101.621	86.3637
		50.3698	23.2159	72.9216	60.1678

## Sheet: Fig. 5
	Fig. 5A	Relative Sirt1 mRNA levels
		pair-fed	EtOH-fed
		1.08295	0.839562
		1.31267	0.571559
		0.940747	0.730173
		0.896992	0.437557
		0.836828	0.845032
		0.929808	0.75752
	Fig. 5B	Relative Sirt6 mRNA levels
		pair-fed	EtOH-fed
		1.42563	0.785781
		0.858746	0.673527
		0.937324	0.712816
		1.05519	0.76333
		0.797006	0.757717
		0.926099	0.881197
	Fig. 5D	Relative protein levels
		SIRT1			SIRT6			Ac-H3K9
		Pair-fed	EtOH-fed		Pair-fed	EtOH-fed		Pair-fed	EtOH-fed
		1.00558	0.327231		1.07165	0.536875		0.932532	2.09051
		0.811237	0.406834		0.958737	0.660054		0.749783	2.06334
		1.18319	0.531461		0.969612	0.798804		1.31768	1.69477
	Fig. 5F	Relative Ac-H3K9 protein levels
		Pair-fed		EtOH-fed
		Ad-GFP	Ad-NAMPT	Ad-GFP	Ad-NAMPT
		0.753337	0.625565	4.15158	1.77137
		1.20556	0.759869	3.09988	2.81911
		1.0411	0.613871	3.22208	1.88601

## Sheet: Fig. 6
	Fig. 6B	Relative protein levels
		NAMPT					SIRT1					Ac-H3K9
		Ctrl shRNA		Sirt1 shRNA			Ctrl shRNA		Sirt1 shRNA			Ctrl shRNA		Sirt1 shRNA
		Ad-GFP	Ad-NAMPT	Ad-GFP	Ad-NAMPT		Ad-GFP	Ad-NAMPT	Ad-GFP	Ad-NAMPT		Ad-GFP	Ad-NAMPT	Ad-GFP	Ad-NAMPT
		1.50277	4.30029	1.0971	7.04819		1.03359	1.17199	0.487598	0.665461		0.91487	0.582831	1.32525	2.15347
		0.649432	6.64521	1.34551	6.66545		0.897308	1.37877	0.501541	0.392583		1.03193	0.477776	3.53087	1.82165
		0.847798	5.68896	1.19967	7.04007		1.06909	1.25124	0.504229	0.495111		1.0532	0.467895	2.51601	2.28959
	Fig. 6C	Hepatic NAD (pmol/mg tissue)
		Ctrl shRNA		Sirt1 shRNA
		Ad-GFP	Ad-NAMPT	Ad-GFP	Ad-NAMPT
		487.66	863.776	536.831	854.291
		449.776	630.566	573.603	674.603
		354.839	572.472	415.402	661.522
		495.179	947.025	556.076	860.339
		672.796	569.471	721.139	556.815
	Fig. 6D	Hepatic TG (mg/g tissue)
		Ctrl shRNA		Sirt1 shRNA
		Ad-GFP	Ad-NAMPT	Ad-GFP	Ad-NAMPT
		64.0195	58.7574	93.3045	66.128
		60.3673	35.347	80.6724	60.9788
		61.3753	32.0983	64.5429	57.1723
		61.5967	58.4739	70.6346	55.4002
		68.246	42.731	100.731	108.906
	Fig. 6E	Serum ALT (IU/L)
		Ctrl shRNA		Sirt1 shRNA
		Ad-GFP	Ad-NAMPT	Ad-GFP	Ad-NAMPT
		83.492	90.3426	80.3157	134.895
		68.4923	63.3657	147.808	120.742
		125.808	62.3417	59.2049	56.1314
		105.396	61.7534	147.733	77.8763
		88.7406	45.4971	124.265	65.3274
	Fig. 6F	Serum AST (IU/L)
		Ctrl shRNA		Sirt1 shRNA
		Ad-GFP	Ad-NAMPT	Ad-GFP	Ad-NAMPT
		107.426	78.0876	225.636	187.097
		98.8988	102.029	173.16	156.416
		196.286	104.166	131.419	119.715
		126.069	66.494	141.953	148.39
		134.07	116.01	96.9636	113.78
	Fig. 6H	Relative protein levels
		NAMPT					SIRT6					Ac-H3K56
		Ctrl		Sirt6 HepKO			Ctrl		Sirt6 HepKO			Ctrl		Sirt6 HepKO
		Ad-GFP	Ad-NAMPT	Ad-GFP	Ad-NAMPT		Ad-GFP	Ad-NAMPT	Ad-GFP	Ad-NAMPT		Ad-GFP	Ad-NAMPT	Ad-GFP	Ad-NAMPT
		1.26621	5.639	0.384882	3.85993		1.08769	0.97222	0.357274	0.440671		0.842835	0.605207	1.4228	1.74456
		0.956404	4.85971	0.84119	4.84073		0.84498	0.793692	0.414076	0.504774		1.21886	0.493569	2.09914	2.85273
		0.777379	4.88884	0.610248	3.80908		1.06733	0.908929	0.35696	0.381379		0.938303	0.434664	1.71694	1.8455
	Fig. 6I	Hepatic NAD (pmol/mg tissue)
		Ctrl		Sirt6-HepKO
		Ad-GFP	Ad-NAMPT	Ad-GFP	Ad-NAMPT
		463.776	861.491	507.66	523.315
		630.566	674.664	449.776	766.118
		572.472	1011.91	354.839	1081.71
		547.025	742.769	495.179	813.116
		569.471	709.194	472.796	532.258
	Fig. 6J	Hepatic TG (mg/g tissue)
		Ctrl		Sirt6-HepKO
		Ad-GFP	Ad-NAMPT	Ad-GFP	Ad-NAMPT
		42.4314	23.1493	76.5309	61.2772
		44.8592	35.3867	58.4978	93.7549
		41.4135	28.4991	97.5213	46.6002
		46.3093	41.7066	89.2128	87.6629
		51.0017	34.5431	49.3742	30.6242
	Fig. 6K	Serum ALT (IU/L)
		Ctrl		Sirt6-HepKO
		Ad-GFP	Ad-NAMPT	Ad-GFP	Ad-NAMPT
		86.2516	57.9933	131.539	87.3118
		82.6302	72.6233	106.214	73.033
		114.358	66.8884	92.8127	50.3272
		75.0812	27.0948	75.1397	44.1826
		53.6628	26.3925	89.7112	52.551
	Fig. 6L	Serum AST (IU/L)
		Ctrl		Sirt6-HepKO
		Ad-GFP	Ad-NAMPT	Ad-GFP	Ad-NAMPT
		122.808	36.5332	250.814	104.834
		215.953	132.84	119.13	84.1016
		93.2976	74.3896	86.6612	103.497
		84.308	69.4716	238.86	58.1856
		175.378	64.5248	170.126	69.2064
